# Supplementary material for: Antagonists of Growth Hormone-Releasing Hormone Inhibit the Growth of Pituitary Adenoma Cells by Hampering Oncogenic Pathways and Promoting Apoptotic Signaling
Source: Cancers (Basel). 2021 Aug 5;13(16):3950. doi: 10.3390/cancers13163950 (PMC8393969; doi:10.3390/cancers13163950)
Supplement: Supplementary file 1 [file cancers-13-03950-s001.zip]

Archive with 1 entries (1 files):
- cancers-1282317-supplementary.pdf
